# Supplementary material for: Successful Direct Whole Genome Sequencing and Revivification of Freeze-Dried Nontuberculous Mycobacteria after More than Half a Century of Storage
Source: Microbiol Spectr. 2022 May 19;10(3):e00310-22. doi: 10.1128/spectrum.00310-22 (PMC9241853; doi:10.1128/spectrum.00310-22)
Supplement: SUPPLEMENTAL FILE 2 — Supplemental material. Download spectrum.00310-21-s001.XLSX, PDF file, 0.05 MB [file spectrum.00310-22-s002.xlsx]

## Sheet: Table S2
Supplementary Table 2: Distribution of bracken re-classified reads (%)
Sample	Preparation	Number of reads	Classified by Kraken2	Percent classified				Proportion of kraken2 classified reads assigned to dominant species	Supplementary Table 2. Proportion of all reads assigned to most dominant species	Most dominant species name
					MTBC	NTM	non-Mycobacterial
Mu0049	Cultured	1258807	1169846	0.929329	0	0.99891	0.00109	0.9895	0.919571	Mycolicibacterium thermoresistibile
	Freeze dried	1543936	1441022	0.933343	0	1	0	0.9954	0.92905
Mu0050	Cultured	1531669	555029	0.362369	0.00677	0.91062	0.0826	0.0744	0.0269602
	Freeze dried	826816	280399	0.339131	0.00912	0.94531	0.04557	0.0769	0.0260792
Mu0051	Cultured	1755452	1666969	0.949595	0	0.99897	0.00103	0.9693	0.920443	Mycobacterium avium
	Freeze dried	1332680	1266589	0.950407	0	1	0	0.9717	0.923511
Mu0053	Cultured	242730	66415	0.273617	0	0.99074	0.00926	0.1268	0.0346946
	Freeze dried	1717726	522612	0.304246	0.00795	0.89678	0.09526	0.0682	0.0207496
Mu0054	Cultured	1214918	1031652	0.849154	0	0.99855	0.00145	0.9621	0.816971	Mycolicibacter sinensis
	Freeze dried	1708051	1310641	0.767331	0	0.99697	0.00303	0.96	0.736638
Mu0055	Cultured	1113382	885745	0.795545	0	0.99837	0.00163	0.9471	0.75346	Mycolicibacter sinensis
	Freeze dried	1449075	1142458	0.788405	0	0.99883	0.00117	0.9455	0.745437
Mu0056	Cultured	1165748	992183	0.851113	0	0.99804	0.00196	0.9531	0.811196	Mycolicibacter sinensis
	Freeze dried	1289174	1058051	0.82072	0.0102	0.98919	0.00061	0.9564	0.784937
Mu0057	Cultured	863735	684543	0.792538	0	0.99896	0.00104	0.9569	0.75838	Mycolicibacter sinensis
	Freeze dried	591580	480169	0.811672	0	0.99215	0.00785	0.9618	0.780666
Mu0058	Cultured	586593	497496	0.848111	0	1	0	0.9481	0.804094	Mycolicibacter sinensis
	Freeze dried	484537	405419	0.836714	0	0.9961	0.0039	0.944	0.789858
Mu0082	Cultured	827708	663743	0.801905	0	0.99893	0.00107	0.9638	0.772876	Mycolicibacter sinensis
	Freeze dried	593462	487755	0.821881	0	0.98912	0.01088	0.9649	0.793033
Mu0083	Cultured	546955	194685	0.355943	0	0.98912	0.01088	0.2397	0.0853196
	Freeze dried	997329	343573	0.344493	0.01058	0.93594	0.05347	0.2263	0.0779588
Mu0084	Cultured	865072	487352	0.563366	0	0.99874	0.00126	0.6886	0.387934	Mycolicibacter terrae
	Freeze dried	653164	343850	0.526437	0	0.99467	0.00533	0.6955	0.366137
Mu0086	Cultured	1089717	229344	0.210462	0.02846	0.94147	0.03006	0.191	0.0401982
	Freeze dried	541904	143285	0.26441	0.03804	0.91991	0.04205	0.1984	0.052459
Mu0087	Cultured	767608	242552	0.315984	0.02242	0.96419	0.0134	0.3063	0.096786
	Freeze dried	454380	158782	0.349448	0	0.98377	0.01623	0.3125	0.109202
Mu0088	Cultured	703842	386253	0.548778	0	0.99738	0.00262	0.708	0.388535	Mycolicibacter terrae
	Freeze dried	651877	360421	0.552897	0	0.9936	0.0064	0.7071	0.390954
Mu0089	Cultured	814194	622617	0.764703	0.00597	0.99273	0.0013	0.9401	0.718898	Mycolicibacter sinensis
	Freeze dried	732932	559384	0.763214	0	0.99535	0.00465	0.9494	0.724595
Mu0090	Cultured	697243	358468	0.514122	0	0.99575	0.00425	0.691	0.355258	Mycolicibacter terrae
	Freeze dried	607459	326520	0.537518	0	0.99318	0.00682	0.6927	0.372339
Mu0091	Cultured	933929	770074	0.824553	0	0.99878	0.00122	0.9534	0.786129	Mycolicibacter sinensis
	Freeze dried	648317	530294	0.817955	0	0.99644	0.00356	0.9551	0.781229
Mu0093	Cultured	530233	219468	0.413909	0	1	0	0.2476	0.102484
	Freeze dried	367116	122788	0.334466	0	0.98098	0.01902	0.2682	0.0897039
Mu0094	Cultured	804266	731428	0.909435	0	0.99902	0.00098	0.9291	0.844956	Mycobacterium avium
	Freeze dried	1606763	1512179	0.941134	0	1	0	0.9353	0.880242
Mu0100	Cultured	880652	287785	0.326786	0.01335	0.88352	0.10313	0.0711	0.0232345
	Freeze dried	769829	249083	0.323556	0.01607	0.88314	0.10079	0.0744	0.0240726
Mu0101	Cultured	1009083	349567	0.34642	0.01471	0.95359	0.0317	0.285	0.0987298
	Freeze dried	474404	162530	0.342598	0	0.96131	0.03869	0.3094	0.106
Mu0102	Cultured	880751	314753	0.357369	0.0195	0.95804	0.02246	0.3231	0.115466
	Freeze dried	631763	194362	0.30765	0	0.98595	0.01405	0.356	0.109523
Mu0103	Cultured	854825	223777	0.261781	0.02487	0.88792	0.08721	0.0941	0.0246336
	Freeze dried	616759	159154	0.258049	0.03336	0.88253	0.08411	0.0852	0.0219858
Mu0132	Cultured	1004202	960271	0.956253	0	0.99903	0.00097	0.9943	0.950802	Mycobacteroides abscessus
	Freeze dried	1203521	1125559	0.935222	0	0.99839	0.00161	0.9942	0.929797
Mu0134	Cultured	762229	685661	0.899547	0	1	0	0.9585	0.862216	Mycobacterium intracellulare
	Freeze dried	1524282	1425946	0.935487	0	0.99884	0.00116	0.9528	0.891332
Mu0152	Cultured	671917	216979	0.322925	0.01467	0.91857	0.06677	0.1045	0.0337457
	Freeze dried	626409	204468	0.326413	0.01533	0.87374	0.11093	0.0914	0.0298341
Mu0971	Cultured	474458	184347	0.388542	0	1	0	0.3616	0.140497
	Freeze dried	1134919	557546	0.491265	0	0.98081	0.01919	0.2936	0.144235
Red text: less than 50% of reads classified by Kraken2

## Sheet: Table S3
Supplementary Table 3. Amino acid identity of tblastn hits of selected marker gene products against reference genome assemblies downloaded from the NCBI Reference Sequence Database (RefSeq). Hits <98% amino acid identity are marked in red.
Gene	Mu0049	Mu0050	Mu0051	Mu0053	Mu0054	Mu0055	Mu0056	Mu0057	Mu0058	Mu0082	Mu0083	Mu0084	Mu0086	Mu0087	Mu0088	Mu0089	Mu0090	Mu0091	Mu0093	Mu0094	Mu0100	Mu0101	Mu0102	Mu0103	Mu0132	Mu0134	Mu0152	Mu0971
secA	M. thermoresistibile (100.0%)	M. chitae (93.58%)	M. avium subsp. Hominissuis (100.0%)	M. chitae (91.84%)	M. sinensis (99.89%)	M. algericus (99.89%)	M. algericus (100.0%)	M. algericus (100.0%)	M. algericus (100.0%)	M. algericus (100.0%)	M. icosiumassiliensis (94.91%)	M. kumamotonensis (99.02%)	M. branderi (100.0%)	M. nonchromogenicus (100.0%)	M. kumamotonensis (99.02%)	M. sinensis (99.89%)	M. kumamotonensis (99.02%)	M. sinensis (99.89%)	M. novocastrense (99.68%)	M. avium subsp. Hominissuis (100.0%)	M. trivialis (100.0%)	M. nonchromogenicus (100.0%)	M. icosiumassiliensis (98.27%)	M. koreensis (99.68%)	M. abscessus (99.57%)	M. intracellulare (100.0%)	M. trivialis (100.0%)	M. peregrinum (98.85%)
rpoB	M. thermoresistibile (99.91%)	M. chitae (98.38%)	M. bouchedurhonense (99.91%)	M. chitae (95.53%)	M. algericus (99.65%)	M. algericus (100.0%)	M. algericus (99.65%)	M. algericus (99.65%)	M. algericus (99.65%)	M. algericus (99.65%)	M. heraklionensis (97.97%)	M. kumamotonensis (99.14%)	M. branderi (99.91%)	M. nonchromogenicus (100.0%)	M. kumamotonensis (99.14%)	M. algericus (99.65%)	M. kumamotonensis (99.05%)	M. algericus (99.65%)	M. novocastrense (99.91%)	M. bouchedurhonense (99.91%)	M. trivialis (100.0%)	M. nonchromogenicus (99.91%)	M. heraklionensis (99.48%)	M. koreensis (98.89%)	M. saopaulense (99.57%)	M. intracellulare (99.91%)	M. trivialis (100.0%)	M. peregrinum (99.91%)
rpoC	M. thermoresistibile (99.92%)	M. chitae (97.12%)	M. bouchedurhonense (100.0%)	M. chitae (96.13%)	M. algericus (100.0%)	M. algericus (100.0%)	M. algericus (100.0%)	M. algericus (100.0%)	M. algericus (99.85%)	M. algericus (100.0%)	M. engbaekii (97.64%)	M. kumamotonensis (99.70%)	M. branderi (100.0%)	M. nonchromogenicus (99.92%)	M. kumamotonensis (99.70%)	M. algericus (100.0%)	M. kumamotonensis (99.62%)	M. algericus (99.85%)	M. novocastrense (99.85%)	M. avium subsp. Hominissuis (99.70%)	M. trivialis (99.92%)	M. nonchromogenicus (99.92%)	M. virginiensis (99.24%)	M. koreensis (99.70%)	M. abscessus (100.0%)	M. intracellulare (100.0%)	M. trivialis (100.0%)	M. peregrinum (99.01%)
hsp65	M. thermoresistibile (100.0%)	M. chitae (98.52%)	M. bouchedurhonense (100.0%)	M. chitae (97.60%)	M. algericus (100.0%)	M. algericus (100.0%)	M. algericus (100.0%)	M. algericus (100.0%)	M. algericus (100.0%)	M. algericus (100.0%)	M. virginiensis (99.26%)	M. kumamotonensis (100.0%)	M. branderi (100.0%)	M. nonchromogenicus (100.0%)	M. kumamotonensis (100.0%)	M. algericus (100.0%)	M. kumamotonensis (100.0%)	M. algericus (100.0%)	M. novocastrense (100.0%)	M. bouchedurhonense (100.0%)	M. trivialis (100.0%)	M. nonchromogenicus (100.0%)	M. icosiumassiliensis (99.63%)	M. koreensis (99.82%)	M. abscessus (100.0%)	M. timonense (100.0%)	M. trivialis (100.0%)	M. houstonense (98.15%)
ileS	M. thermoresistibile (99.91%)	M. chitae (93.35%)	M. avium subsp. Hominissuis (99.53%)	M. chitae (91.88%)	M. algericus (99.33%)	M. algericus (99.33%)	M. algericus (99.33%)	M. algericus (99.33%)	M. algericus (99.33%)	M. algericus (99.33%)	M. virginiensis (93.24%)	M. kumamotonensis (99.90%)	M. branderi (99.90%)	M. nonchromogenicus (99.34%)	M. kumamotonensis (99.71%)	M. sinensis (99.62%)	M. kumamotonensis (99.90%)	M. sinensis (99.52%)	M. novocastrense (99.62%)	M. avium subsp. Hominissuis (99.53%)	M. trivialis (100.0%)	M. nonchromogenicus (99.34%)	M. virginiensis (97.34%)	M. koreensis (98.86%)	M. abscessus (98.87%)	M. intracellulare (99.71%)	M. trivialis (98.00%)	M. peregrinum (98.12%)
alaS	M. thermoresistibile (99.78%)	M. chitae (93.78%)	M. avium subsp. Hominissuis (99.78%)	M. chitae (93.11%)	M. algericus (98.56%)	M. algericus (99.00%)	M. sinensis (98.67%)	M. sinensis (98.67%)	M. sinensis (98.56%)	M. algericus (99.78%)	M. longobardus (89.23%)	M. kumamotonensis (98.44%)	M. branderi (100.0%)	M. nonchromogenicus (99.78%)	M. kumamotonensis (99.67%)	M. algericus (99.22%)	M. kumamotonensis (99.55%)	M. algericus (99.00%)	M. novocastrense (99.44%)	M. avium subsp. Hominissuis (99.78%)	M. trivialis (100.0%)	M. nonchromogenicus (99.89%)	M. heraklionensis (98.22%)	M. koreensis (99.33%)	M. abscessus (99.66%)	M. intracellulare (100.0%)	M. trivialis (99.89%)	M. peregrinum (97.88%)
leuS	M. thermoresistibile (99.68%)	M. chitae (93.68%)	M. bouchedurhonense (99.38%)	M. chitae (91.58%)	M. sinensis (99.79%)	M. algericus (99.90%)	M. sinensis (98.75%)	M. sinensis (99.06%)	M. sinensis (99.79%)	M. sinensis (99.17%)	M. senuensis (91.23%)	M. kumamotonensis (99.49%)	M. branderi (100.0%)	M. nonchromogenicus (99.79%)	M. kumamotonensis (99.49%)	M. sinensis (99.17%)	M. kumamotonensis (99.49%)	M. sinensis (99.79%)	M. novocastrense (98.53%)	M. bouchedurhonense (99.28%)	M. trivialis (100.0%)	M. nonchromogenicus (100.0%)	M. virginiensis (96.16%)	M. koreensis (99.48%)	M. abscessus (99.16%)	M. intracellulare (99.90%)	M. trivialis (100.0%)	M. peregrinum (97.80%)
Green	Over five out of seven marker protein match the same reference genome with 98% or more amino acid identity
Yellow	All marker proteins match a translated genome with 98% or more amino acid identity, but less than five out of seven genes match the same genome
Red	Insufficient protein homology to assign a single species

## Sheet: Table S4
Supplementary Table 4. Refseq genome assemblies used to represent species of the family Mycobacteriaceae, related to historical isolates Mu0049-Mu0971. Assemblies marked in red were excluded from the Figure 7 phylogeny due to missing genes.
Species	Mycobacteriaceae clade	Refseq assembly accession
H. subflava	Outgroup	GCF_000214175.1
M. abscessus	Abscessus-Chelonae	GCF_001606295.1
M. algericus	Terrae	GCF_010723515.1
M. avium subsp. hominissuis	Tuberculosis-Simiae	GCF_001865635.4
M. bouchedurhonense	Tuberculosis-Simiae	GCF_002086165.1
M. branderi	Tuberculosis-Simiae	GCF_010728725.1
M. canettii	Tuberculosis-Simiae	GCF_000253375.1
M. chitae	Terrae	GCF_900637205.1
M. engbaekii	Terrae	GCF_002101585.1
M. heraklionensis	Terrae	GCF_001673105.1
M. houstonense	-	GCF_900078665.2
M. icosiumassiliensis	-	GCF_900078685.2
M. intracellulare	Tuberculosis-Simiae	GCF_000277125.1
M. koreensis	Triviale	GCF_010731835.1
M. kumamotonensis	Terrae	GCF_002086285.1
M. longobardus	Terrae	GCF_002102265.1
M. nonchromogenicus	Terrae	GCF_002101775.1
M. novocastrense	Fortuitum	GCF_001570485.1
M. peregrinum	Fortuitum	GCF_004721035.1
M. saopaulense	Abscessus-Chelonae	GCF_001456355.1
M. senuensis	Terrae	GCF_002101885.1
M. sinensis	Terrae	GCF_000214155.1
M. thermoresistibile	Fortuitum	GCF_900187065.1
M. timonense	Tuberculosis-Simiae	GCF_002086775.1
M. trivialis	Triviale	GCF_002102395.1
M. tuberculosis	Tuberculosis-Simiae	GCF_000195955.2
M. virginiensis	Terrae	GCF_002967035.1

## Sheet: Table S5
Suppelementary Table 5. Core gene absence/presence in historical isolate- and reference gnome assemblies included in the study. Genes or accessions marked in red where excluded from the core gene phylogeny
Gene	H37Rv locus equivalent	H37Rv refseq protein accession	Protein function	Mu0049	Mu0050	Mu0051	Mu0053	Mu0054	Mu0055	Mu0056	Mu0057	Mu0058	Mu0082	Mu0083	Mu0084	Mu0086	Mu0087	Mu0088	Mu0089	Mu0090	Mu0091	Mu0093	Mu0094	Mu0100	Mu0101	Mu0102	Mu0103	Mu0132	Mu0134	Mu0152	Mu0971	GCF_001570485.1	GCF_002101775.1	GCF_010723515.1	GCF_900637205.1	GCF_002101885.1	GCF_900078665.2	GCF_001456355.1	GCF_002086285.1	GCF_010731835.1	GCF_000195955.2	GCF_000277125.1	GCF_000214155.1	GCF_002101585.1	GCF_002967035.1	GCF_900078685.2	GCF_000253375.1	GCF_002102265.1	GCF_900187065.1
UBCG core gene set:
alaS	Rv2555c	WP_003902305.1	Alanine-tRNA ligase	+	+	+	+	+	+	+	+	+	+	+	+	+	+	+	+	+	+	+	+	+	+	+	+	+	+	+	+	+	+	+	+	+	+	+	+	+	+	+	+	+	+	-	+	+	+
argS	Rv1292	WP_003406630.1	Arginine-tRNA ligase	+	+	+	+	+	+	+	+	+	+	+	+	+	+	+	+	+	+	+	+	+	+	+	+	+	+	+	+	+	+	+	+	+	+	+	+	+	+	+	+	+	+	+	+	+	+
aspS	Rv2572c	WP_003899382.1	Aspartate-tRNA ligase	+	+	+	+	+	+	+	+	+	+	+	+	+	+	+	+	+	+	+	+	+	+	+	+	+	+	+	+	+	+	+	+	+	-	+	+	+	+	+	+	+	+	+	+	+	+
cgtA	Rv2440c	WP_003901405.1	GTPase ObgE/CgtA	+	+	+	+	+	+	+	+	+	+	+	+	+	+	+	+	+	+	+	+	+	+	+	+	+	+	+	+	+	+	+	+	+	+	+	+	+	+	+	+	+	+	+	+	+	+
coaE	Rv1631	WP_003408069.1	Dephospho-CoA kinase	+	+	+	+	+	+	+	+	+	+	+	+	+	+	+	+	+	+	+	+	+	+	+	+	+	+	+	+	+	+	+	+	+	+	+	+	+	+	+	+	+	+	+	+	+	+
cysS	Rv3580c	WP_003900108.1	Cysteine-tRNA ligase	+	+	+	+	+	+	+	+	+	+	+	+	+	+	+	+	+	+	+	+	+	+	+	+	+	+	+	+	+	+	+	+	+	-	+	+	+	+	+	+	+	+	+	+	+	+
dnaA	Rv0001	WP_003400253.1	Chromosomal replication initiator	+	+	+	+	+	+	+	+	+	+	+	+	+	+	+	+	+	+	+	+	+	+	+	+	+	+	+	+	+	+	+	+	+	+	+	+	+	+	+	+	+	+	+	+	+	+
dnaG	Rv2343c	WP_003412049.1	DNA primase	+	+	+	+	+	+	+	+	+	+	+	+	+	-	+	+	+	+	+	+	+	-	+	+	+	+	+	+	+	+	+	+	+	-	+	+	+	+	+	+	+	+	+	+	+	+
dnaX	Rv3721c	WP_003420417.1	DNA polymerase III subunit gamma	+	-	+	-	+	+	+	-	-	+	-	-	+	-	+	-	-	+	-	+	-	-	-	-	+	+	-	+	+	+	+	+	+	-	+	+	+	+	+	+	+	+	-	+	+	+
engA	Rv1713	WP_003898984.1	GTPase Der	+	+	+	+	+	+	+	+	+	+	+	+	+	+	+	+	+	+	+	+	+	+	+	+	+	+	+	+	+	+	+	+	+	+	+	+	+	+	+	+	+	+	+	+	+	+
ffh	Rv2916c	WP_003414748.1	Signal recognition particle protein	+	+	+	+	+	+	+	+	+	+	+	+	+	+	+	+	+	+	+	+	+	+	+	+	+	+	+	+	+	+	+	+	+	+	+	+	+	+	+	+	+	+	+	+	+	+
fmt	Rv1406	WP_003900336.1	Methionyl-tRNA formyltransferase	+	+	+	+	+	+	+	+	+	+	+	+	+	+	+	+	+	+	+	+	+	+	+	+	+	+	+	+	+	+	+	+	+	+	+	+	+	+	+	+	+	+	+	+	+	+
frr	Rv2882c	WP_003414663.1	Ribosome-recycling factor	+	+	+	+	+	+	+	+	+	+	+	+	+	+	+	+	+	+	+	+	+	+	+	+	+	+	+	+	+	+	+	+	+	+	+	+	+	+	+	+	+	+	+	+	+	+
ftsY	Rv2921c	WP_003899541.1	Signal recognition particle receptor	+	+	+	+	+	+	+	+	+	+	+	+	+	+	+	+	+	+	+	+	+	+	+	+	+	+	+	+	+	+	+	+	+	-	+	+	+	+	+	+	+	+	+	+	+	+
gmk	Rv1389	WP_003900331.1	Guanylate kinase	+	+	+	+	+	+	+	+	+	+	+	+	+	+	+	+	+	+	+	+	+	+	+	+	+	+	+	+	+	+	+	+	+	+	+	+	+	+	+	+	+	+	+	+	+	+
hisS	Rv2580c	WP_003413365.1	Histidine-tRNA ligase	+	+	+	-	+	+	+	+	+	+	+	+	+	+	+	+	+	+	+	+	+	+	+	+	+	+	+	+	+	+	+	+	+	+	+	+	+	+	+	+	+	+	+	+	+	+
ileS	Rv1536	WP_003407714.1	Isoleucine-tRNA ligase 1	+	+	+	+	+	+	+	+	+	+	+	+	+	+	+	+	+	+	+	+	+	+	+	+	+	+	+	+	+	+	+	+	+	+	+	+	+	+	+	+	+	+	+	+	+	+
infB	Rv2839c	WP_003899505.1	Translation initiation factor IF-2	+	+	+	+	+	+	+	+	+	+	+	+	+	+	+	+	+	+	+	+	+	+	+	+	+	+	+	+	+	+	+	+	+	+	+	+	+	+	+	+	+	+	-	+	+	+
infC	Rv1641	WP_003901217.1	Translation initiation factor IF-3	+	+	+	+	+	+	+	+	+	+	+	+	+	+	+	+	+	+	+	+	+	+	+	+	+	+	+	+	+	-	+	+	+	+	+	-	+	+	+	+	+	-	-	+	+	+
ksgA	Rv1010	WP_003405191.1	Ribosomal RNA small subunit methyltransferase A	+	+	+	+	+	+	+	+	+	+	+	+	+	+	+	+	+	+	+	+	+	+	+	+	+	+	+	+	+	+	+	+	+	+	+	+	+	+	+	+	+	+	+	+	+	+
lepA	Rv2404c	WP_003900516.1	Elongation factor 4	+	+	+	+	+	+	+	+	+	+	+	+	+	+	+	+	+	+	+	+	+	+	+	+	+	+	+	+	+	+	+	+	+	+	+	+	+	+	+	+	+	+	+	+	+	+
leuS	Rv0041	WP_003900794.1	Leucine-tRNA ligase	+	+	+	+	+	+	+	+	+	+	+	+	+	+	+	+	+	+	+	+	+	+	+	+	+	+	+	+	+	+	+	+	+	+	+	+	+	+	+	+	+	+	+	+	+	+
ligA	Rv3014c	WP_003415263.1	DNA ligase	+	+	+	+	+	+	+	+	+	+	+	+	+	+	+	+	+	+	+	+	+	+	+	+	+	+	+	+	+	+	+	+	+	+	+	+	+	+	+	+	+	+	+	+	+	+
nusA	Rv2841c	WP_003414511.1	Transcription termination/antitermination protein	+	+	+	+	+	+	+	+	+	+	+	+	+	+	+	+	+	+	+	+	+	+	+	+	+	+	+	+	+	+	+	+	+	+	+	+	+	+	+	+	+	+	+	+	+	+
nusG	Rv0639	WP_003403288.1	Transcription termination/antitermination protein	+	+	+	+	+	+	+	+	+	+	+	+	+	+	+	+	+	+	+	+	+	+	+	+	+	+	+	+	+	+	+	+	+	+	+	+	+	+	+	+	+	+	+	+	+	+
pgk	Rv1437	WP_003900339.1	Phosphoglycerate kinase	+	+	+	+	+	+	+	+	+	+	+	+	+	+	+	+	+	+	+	+	+	+	+	+	+	+	+	+	+	+	+	-	+	+	+	+	+	+	+	+	+	+	+	+	+	+
pheS	Rv1649	WP_003906646.1	Phenylalanine-tRNA ligase alpha subunit	+	+	+	+	+	+	+	+	+	+	+	+	+	+	+	+	-	+	+	+	+	+	+	+	+	+	+	+	+	+	+	+	+	+	+	+	+	+	+	+	+	+	+	+	+	+
pheT	Rv1650	WP_003901220.1	Phenylalanine-tRNA ligase beta subunit	+	+	+	+	+	+	+	+	+	+	+	+	+	+	+	+	+	+	+	+	+	+	+	+	+	+	+	+	+	+	+	+	+	-	+	+	+	+	+	+	+	+	-	+	+	+
prfA	Rv1299	WP_003406670.1	Peptide chain release factor 1	+	+	+	+	+	+	+	+	+	+	+	+	+	+	+	+	+	+	+	+	+	+	+	+	+	+	+	+	+	+	+	+	+	+	+	+	+	+	+	+	+	+	+	+	+	+
pyrG	Rv1699	WP_003408396.1	CTP synthase	+	+	+	+	+	+	+	+	+	+	+	+	+	+	+	+	+	+	+	+	+	+	+	-	+	+	+	+	+	+	+	+	+	+	+	+	+	+	+	+	+	+	+	+	+	+
rbfA	Rv2737c	WP_003414006.1	DNA recombination and repair protein	+	+	+	+	+	+	+	+	+	+	+	+	+	+	+	+	+	+	+	+	+	+	+	+	+	+	+	+	+	+	+	+	+	+	+	+	+	+	+	+	+	+	+	+	+	+
recA	Rv2838c	WP_003414508.1	30S ribosome-binding factor	+	+	+	+	+	+	+	+	+	+	+	+	+	+	+	+	+	+	+	+	+	+	+	+	+	+	+	+	+	+	+	+	+	+	+	+	+	+	+	+	+	+	+	+	+	+
rnc	Rv2925c	WP_003414820.1	Ribonuclease 3	+	+	+	+	+	+	+	+	+	+	+	+	+	+	+	+	+	+	+	+	+	+	+	+	+	+	+	+	+	+	+	+	+	+	+	+	+	+	+	+	+	+	+	+	+	+
rplA	Rv0641	WP_003403292.1	50S ribosomal protein L1	+	+	+	+	+	+	+	+	+	+	+	+	+	+	+	+	+	+	+	+	+	+	+	+	+	+	+	+	+	+	+	+	+	+	+	+	+	+	+	+	+	+	+	+	+	+
rplB	Rv0704	WP_003403582.1	50S ribosomal protein L2	+	+	+	+	+	+	+	+	+	+	+	+	+	+	+	+	+	+	+	+	+	+	+	+	+	+	+	+	+	+	+	+	+	+	+	+	+	+	+	+	+	+	+	+	+	+
rplC	Rv0701	WP_003403579.1	50S ribosomal protein L3	+	+	+	+	+	+	+	+	+	+	+	+	+	+	+	+	+	+	+	+	+	+	+	+	+	+	+	+	+	+	+	+	+	+	+	+	+	+	+	+	+	+	+	+	+	+
rplD	Rv0702	WP_003403580.1	50S ribosomal protein L4	+	+	+	+	+	+	+	+	+	+	+	+	+	+	+	+	+	+	+	+	+	+	+	+	+	+	+	+	+	+	+	+	+	+	+	+	+	+	+	+	+	+	+	+	+	+
rplE	Rv0716	WP_003403660.1	50S ribosomal protein L5	+	+	+	+	+	+	+	+	+	+	+	+	+	+	+	+	+	+	+	+	+	+	+	+	+	+	+	+	+	+	+	+	+	+	+	+	+	+	+	+	+	+	+	+	+	+
rplF	Rv0719	WP_003403673.1	50S ribosomal protein L6	+	+	+	+	+	+	+	+	+	+	+	+	+	+	+	+	+	+	+	+	+	+	+	+	+	+	+	+	+	+	+	+	+	+	+	+	+	+	+	+	+	+	+	+	+	+
rplI	Rv0056	WP_003400543.1	50S ribosomal protein L9	+	+	+	+	+	+	+	+	+	+	+	+	+	+	+	+	+	+	+	+	+	+	+	+	+	+	+	+	+	+	+	+	+	+	+	+	+	+	+	+	+	+	+	+	+	+
rplJ	Rv0651	WP_003403341.1	50S ribosomal protein L10	+	+	+	+	+	+	+	+	+	+	+	+	+	+	+	+	+	+	+	+	+	+	+	+	+	+	+	+	+	+	+	+	+	+	+	+	+	+	+	+	+	+	+	+	+	+
rplK	Rv0640	WP_003403291.1	50S ribosomal protein L11	+	+	+	+	+	+	+	+	+	+	+	+	+	+	+	+	+	+	+	+	+	+	+	+	+	+	+	+	+	+	+	+	+	+	+	+	+	+	+	+	+	+	+	+	+	+
rplL	Rv0652	WP_003403353.1	50S ribosomal protein L7/L12	+	+	+	+	+	+	+	+	+	+	+	+	+	+	+	+	+	+	+	+	+	+	+	+	+	+	+	+	+	+	+	+	+	+	+	+	+	+	+	+	+	+	+	+	+	+
rplM	Rv3443c	WP_003418312.1	50S ribosomal protein L13	+	+	+	+	+	+	+	+	+	+	+	+	+	+	+	+	+	+	+	+	+	+	+	+	+	+	+	+	+	+	+	+	+	+	+	+	+	+	+	+	+	+	+	+	+	+
rplN	Rv0714	WP_003403649.1	50S ribosomal protein L14	+	+	+	+	+	+	+	+	+	+	+	+	+	+	+	+	+	+	+	+	+	+	+	+	+	+	+	+	+	+	+	+	+	+	+	+	+	+	+	+	+	+	+	+	+	+
rplO	Rv0723	WP_003898563.1	50S ribosomal protein L15	+	+	+	+	+	+	+	+	+	+	+	+	+	+	+	+	+	+	+	+	+	+	+	+	+	+	+	+	+	+	+	+	+	+	+	+	+	+	+	+	+	+	+	+	+	+
rplP	Rv0708	WP_003403592.1	50S ribosomal protein L16	+	+	+	+	+	+	+	+	+	+	+	+	+	+	+	+	+	+	+	+	+	+	+	+	+	+	+	+	+	+	+	+	+	+	+	+	+	+	+	+	+	+	+	+	+	+
rplQ	Rv3456c	WP_003418346.1	50S ribosomal protein L17	+	+	+	+	+	+	+	+	+	+	+	+	+	+	+	+	+	+	+	+	+	+	+	+	+	+	+	+	+	+	+	+	+	+	+	+	+	+	+	+	+	+	+	+	+	+
rplR	Rv0720	WP_003403677.1	50S ribosomal protein L18	+	+	+	+	+	+	+	+	+	+	+	+	+	+	+	+	+	+	+	+	+	+	+	+	+	+	+	+	+	+	+	+	+	+	+	+	+	+	+	+	+	+	+	+	+	+
rplS	Rv2904c	WP_003414717.1	50S ribosomal protein L19	+	+	+	+	+	+	+	+	+	+	+	+	+	+	+	+	+	+	+	+	+	+	+	+	+	+	+	+	+	+	+	+	+	+	+	+	+	+	+	+	+	+	+	+	+	+
rplT	Rv1643	WP_003408108.1	50S ribosomal protein L20	+	+	+	+	+	+	+	+	+	+	+	+	+	+	+	+	+	+	+	+	+	+	+	+	+	+	+	+	+	+	+	+	+	+	+	+	+	+	+	+	+	+	+	+	+	+
rplU	Rv2442c	WP_003412578.1	50S ribosomal protein L21	+	+	+	+	+	+	+	+	+	+	+	+	+	+	+	+	+	+	+	+	+	+	+	+	+	+	+	+	+	+	+	+	+	+	+	+	+	+	+	+	+	+	-	+	+	+
rplV	Rv0706	WP_003403587.1	50S ribosomal protein L22	+	+	+	+	+	+	+	+	+	+	+	+	+	+	+	+	+	+	+	+	+	+	+	+	+	+	+	+	+	+	+	+	+	+	+	+	+	+	+	+	+	+	+	+	+	+
rplW	Rv0703	WP_003403581.1	50S ribosomal protein L23	+	+	+	+	+	+	+	+	+	+	+	+	+	+	+	+	+	+	+	+	+	+	+	+	+	+	+	+	+	+	+	+	+	+	+	+	+	+	+	+	+	+	+	+	+	+
rplX	Rv0715	WP_003403654.1	50S ribosomal protein L24	+	+	+	+	+	+	+	+	+	+	+	+	+	+	+	+	+	+	+	+	+	+	+	+	+	+	+	+	+	+	+	+	+	+	+	+	+	+	+	+	+	+	+	+	+	+
rpmA	Rv2441c	WP_003412574.1	50S ribosomal protein L27	+	+	+	+	+	+	+	+	+	+	+	+	+	+	+	+	+	+	+	+	+	+	+	+	+	+	+	+	+	+	+	+	+	+	+	+	+	+	+	+	+	+	+	+	+	+
rpmC	Rv0709	WP_003403594.1	50S ribosomal protein L29	+	+	+	+	+	+	+	+	+	+	+	+	+	+	+	+	+	+	+	+	+	+	+	+	+	+	+	+	+	+	+	+	+	+	+	+	+	+	+	+	+	+	+	+	+	+
rpmI	Rv1642	WP_003408106.1	50S ribosomal protein L35	+	+	+	+	+	+	+	+	+	+	+	+	+	+	+	+	+	+	+	+	+	+	+	+	+	+	+	+	+	+	+	+	+	+	+	+	+	+	+	+	+	+	+	+	+	+
rpoA	Rv3457c	WP_003418351.1	DNA-directed RNA polymerase subunit alpha	+	+	+	+	+	+	+	+	+	+	+	+	+	+	+	+	+	+	+	+	+	+	+	+	+	+	+	+	+	+	+	+	+	+	+	+	+	+	+	+	+	+	+	+	+	+
rpoB	Rv0667	WP_003900992.1	DNA-directed RNA polymerase subunit beta	+	+	+	+	+	+	+	+	+	+	+	+	+	+	+	+	+	+	+	+	+	+	+	+	+	+	+	+	+	+	+	+	+	+	+	+	+	+	+	+	+	+	+	+	+	+
rpoC	Rv0668	WP_003403413.1	DNA-directed RNA polymerase subunit beta’	+	+	+	+	+	+	+	+	+	+	+	+	+	+	+	+	+	+	+	+	+	+	+	+	+	+	+	+	+	+	+	+	+	+	+	+	+	+	+	+	+	+	+	+	+	+
rpsB	Rv2890c	WP_003899528.1	30S ribosomal protein S2	+	+	+	+	+	+	+	+	+	+	+	+	+	+	+	+	+	+	+	+	+	+	+	+	+	+	+	+	+	+	+	+	+	+	+	+	+	+	+	+	+	+	+	+	+	+
rpsC	Rv0707	WP_003403590.1	30S ribosomal protein S3	+	+	+	+	+	+	+	+	+	+	+	+	+	+	+	+	+	+	+	+	+	+	+	+	+	+	+	+	+	+	+	+	+	+	+	+	+	+	+	+	+	+	+	+	+	+
rpsD	Rv3458c	WP_003418354.1	30S ribosomal protein S4	+	+	+	+	+	+	+	+	+	+	+	+	+	+	+	+	+	+	+	+	+	+	+	+	+	+	+	+	+	+	+	+	+	+	+	+	+	+	+	+	+	+	+	+	+	+
rpsE	Rv0721	WP_003403680.1	30S ribosomal protein S5	+	+	+	+	+	+	+	+	+	+	+	+	+	+	+	+	+	+	+	+	+	+	+	+	+	+	+	+	+	+	+	+	+	+	+	+	+	+	+	+	+	+	+	+	+	+
rpsF	Rv0053	WP_003400520.1	30S ribosomal protein S6	+	+	+	+	+	+	+	+	+	+	+	+	+	+	+	+	+	+	+	+	+	+	+	+	+	+	+	+	+	+	+	+	+	+	+	+	+	+	+	+	+	+	+	+	+	+
rpsG	Rv0683	WP_003403456.1	30S ribosomal protein S7	+	+	+	+	+	+	+	+	+	+	+	+	+	+	+	+	+	+	+	+	+	+	+	+	+	+	+	+	+	+	+	+	+	+	+	+	+	+	+	+	+	+	+	+	+	+
rpsH	Rv0718	WP_003403669.1	30S ribosomal protein S8	+	+	+	+	+	+	+	+	+	+	+	+	+	+	+	+	+	+	+	+	+	+	+	+	+	+	+	+	+	+	+	+	+	+	+	+	+	+	+	+	+	+	+	+	+	+
rpsI	Rv3442c	WP_003418308.1	30S ribosomal protein S9	+	+	+	+	+	+	+	+	+	+	+	+	+	+	+	+	+	+	+	+	+	+	+	+	+	+	+	+	+	+	+	+	+	+	+	+	+	+	+	+	+	+	+	+	+	+
rpsJ	Rv0700	WP_003403578.1	30S ribosomal protein S10	+	+	+	+	+	+	+	+	+	+	+	+	+	+	+	+	+	+	+	+	+	+	+	+	+	+	+	+	+	+	+	+	+	+	+	+	+	+	+	+	+	+	+	+	+	+
rpsK	Rv3459c	WP_003900064.1	30S ribosomal protein S11	+	+	+	+	+	+	+	+	+	+	+	+	+	+	+	+	+	+	+	+	+	+	+	+	+	+	+	+	+	+	+	+	+	+	+	+	+	+	+	+	+	+	+	+	+	+
rpsL	Rv0682	WP_003403453.1	30S ribosomal protein S12	+	+	+	+	+	+	+	+	+	+	+	+	+	+	+	+	+	+	+	+	+	+	+	+	+	+	+	+	+	+	+	+	+	+	+	+	+	+	+	+	+	+	+	+	+	+
rpsM	Rv3460c	WP_003418360.1	30S ribosomal protein S13	+	+	+	+	+	+	+	+	+	+	+	+	+	+	+	+	+	+	+	+	+	+	+	+	+	+	+	+	+	+	+	+	+	+	+	+	+	+	+	+	+	+	+	+	+	+
rpsO	Rv2785c	WP_003414128.1	30S ribosomal protein S15	+	+	+	+	+	+	+	+	+	+	+	+	+	+	+	+	+	+	+	+	+	+	+	+	+	+	+	+	+	+	+	+	+	+	+	+	+	+	+	+	+	+	+	+	+	+
rpsP	Rv2909c	WP_003414731.1	30S ribosomal protein S16	+	+	+	+	+	+	+	+	+	+	+	+	+	+	+	+	+	+	+	+	+	+	+	+	+	+	+	+	+	+	+	+	+	+	+	+	+	+	+	+	+	+	+	+	+	+
rpsQ	Rv0710	WP_003403596.1	30S ribosomal protein S17	+	+	+	+	+	+	+	+	+	+	+	+	+	+	+	+	+	+	+	+	+	+	+	+	+	+	+	+	+	+	+	+	+	+	+	+	+	+	+	+	+	+	+	+	+	+
rpsR	Rv0055	WP_003400540.1	30S ribosomal protein S18*	+	+	+	+	+	+	+	+	+	+	+	+	+	+	+	+	+	+	+	+	+	+	+	+	+	+	+	+	+	+	+	+	+	+	+	+	+	+	+	+	+	+	+	+	+	+
rpsS	Rv0705	WP_003403584.1	30S ribosomal protein S19	+	+	+	+	+	+	+	+	+	+	+	+	+	+	+	+	+	+	+	+	+	+	+	+	+	+	+	+	+	+	+	+	+	+	+	+	+	+	+	+	+	+	+	+	+	+
rpsT	Rv2412	WP_003899314.1	30S ribosomal protein S20	+	+	+	+	+	+	+	+	+	+	+	+	+	+	+	+	+	+	+	+	+	+	+	+	+	+	+	+	+	+	+	+	+	+	+	+	+	+	+	+	+	+	+	+	+	+
secA	Rv3240c	WP_003901576.1	Protein translocase subunit	+	+	+	+	+	+	+	+	+	+	+	+	+	+	+	+	+	+	+	+	+	+	+	+	+	+	+	+	+	+	+	+	+	-	+	+	+	+	+	+	+	+	+	+	+	+
secG	Rv1440	WP_003407407.1	Protein-export membrane protein	+	+	+	+	+	+	+	+	+	+	+	+	+	+	+	+	+	+	+	+	+	+	+	+	+	+	+	+	+	+	+	+	+	+	+	+	+	+	+	+	+	+	+	+	+	+
secY	Rv0732	WP_003403723.1	Protein translocase subunit	+	+	+	+	+	+	+	+	+	+	+	+	+	+	+	+	+	+	+	+	+	+	+	+	+	+	+	+	+	+	+	+	+	+	+	+	+	+	+	+	+	+	+	+	+	+
serS	Rv3834c	WP_003420889.1	Serine-tRNA ligase	+	+	+	+	+	+	+	+	+	+	+	+	+	+	+	+	+	+	+	+	+	+	+	+	+	+	+	+	+	+	+	+	+	+	+	+	+	+	+	+	+	+	+	+	+	+
smpB	Rv3100c	WP_003416113.1	SsrA-binding protein	+	+	+	+	+	+	+	+	+	+	+	+	+	+	-	+	+	+	+	+	+	+	+	+	+	+	+	+	+	+	+	+	+	+	+	+	+	+	+	+	+	+	+	+	+	+
tig	Rv2462c	WP_003899331.1	Trigger factor	+	+	+	+	+	+	+	+	+	+	+	+	+	+	+	+	+	+	+	+	+	+	+	+	+	+	+	+	+	+	+	+	+	+	+	+	+	+	+	+	+	+	+	+	+	+
tilS	Rv3625c	WP_003899608.1	tRNA(Ile)-lysidine synthase	+	+	+	+	+	+	+	+	+	+	+	+	+	+	+	+	+	+	+	+	+	+	+	+	+	+	+	+	+	+	+	+	+	+	+	+	+	+	+	+	+	+	+	+	+	+
truB	Rv2793c	WP_003414147.1	tRNA pseudouridine synthase B	+	+	+	+	+	+	+	+	+	+	+	+	+	+	+	+	+	+	+	+	+	+	+	+	+	+	+	+	+	+	+	+	+	+	+	+	+	+	+	+	+	+	+	+	+	+
tsaD	Rv3419c	WP_003900052.1	tRNA N6-adenosine threonylcarbamoyltransferase	+	+	+	+	+	+	+	+	+	+	-	+	+	+	+	+	-	+	+	+	+	+	+	-	+	+	+	+	+	+	+	+	+	-	+	+	+	+	+	+	+	+	+	+	+	+
tsf	Rv2889c	WP_003899527.1	Elongation factor	+	+	+	+	+	+	+	+	+	+	+	+	+	+	+	+	+	+	+	+	+	+	+	+	+	+	+	+	+	+	+	+	+	+	+	+	+	+	+	+	+	+	+	+	+	+
uvrB	Rv1633	WP_003908717.1	UvrABC system protein B	+	+	+	+	+	+	+	+	-	+	+	+	+	+	+	-	+	+	+	+	+	+	+	+	+	+	-	+	+	+	+	+	+	+	+	+	+	+	+	+	+	+	+	+	+	+
ybeY	Rv2367c	WP_003902256.1	Endoribonuclease	+	+	+	+	+	+	+	+	+	+	+	+	+	+	+	+	+	+	+	+	+	+	+	+	+	+	+	+	+	+	+	+	+	+	+	+	+	+	+	+	+	+	+	+	+	+
ychF	Rv1112	WP_003898732.1	Ribosome-binding ATPase	+	+	+	+	+	+	+	+	+	+	+	+	+	+	+	+	+	+	+	+	+	+	+	+	+	+	+	+	+	+	+	+	+	+	+	+	+	+	+	+	+	+	+	+	+	+
Additional genes:
hsp65	Rv3417c	WP_003418021.1	Chaperonin GroEL	+	+	+	+	+	+	+	+	+	+	+	+	+	+	+	+	+	+	+	+	+	+	+	+	+	+	+	+	+	+	+	+	+	+	+	+	+	+	+	+	+	+	+	+	+	+
[truncated: 9 more columns]
